# Supplementary material for: Photoactivatable Heptamethine-Based Carbonic Anhydrase Inhibitors Leading to New Anti-Antibacterial Agents
Source: Int J Mol Sci. 2023 Jun 1;24(11):9610. doi: 10.3390/ijms24119610 (PMC10254030; doi:10.3390/ijms24119610)
Supplement: Supplementary file 1 [file ijms-24-09610-s001.zip]

Archive with 1 entries (1 files):
- ijms-2324664-supplementary.pdf
